# Supplementary material for: Targeting TKI-Activated NFKB2-MIF/CXCLs-CXCR2 Signaling Pathways in FLT3 Mutated Acute Myeloid Leukemia Reduced Blast Viability
Source: Biomedicines. 2022 Apr 30;10(5):1038. doi: 10.3390/biomedicines10051038 (PMC9138861; doi:10.3390/biomedicines10051038)
Supplement: Supplementary file 1 [file biomedicines-10-01038-s001.zip]

Archive with 1 entries (1 files):
- biomedicines-1685574-supplementary.pdf
